# Supplementary material for: Expanding the Genomic Landscape of HBOC and Cancer Risk Among Mutation Carriers
Source: Int J Mol Sci. 2025 Jun 20;26(13):5928. doi: 10.3390/ijms26135928 (PMC12249944; doi:10.3390/ijms26135928)
Supplement: Supplementary file 1 [file ijms-26-05928-s001.zip]

Archive with 1 entries (1 files):
- ijms-3676111-supplementary.pdf
